# Supplementary material for: Longer Duration of Active Oil Biosynthesis during Seed Development Is Crucial for High Oil Yield—Lessons from Genome-Wide In Silico Mining and RNA-Seq Validation in Sesame
Source: Plants (Basel). 2022 Nov 4;11(21):2980. doi: 10.3390/plants11212980 (PMC9657858; doi:10.3390/plants11212980)
Supplement: Supplementary file 1 [file plants-11-02980-s001.zip]

Archive with 6 entries (6 files):
- Fig_S1-S36_revAug2022.pptx
- Seq_File_S1.pdf
- Table_S1.pdf
- Table_S2.pdf
- Table_S3.xlsx
- Table_S4.xlsx
