# Supplementary material for: Longer Duration of Active Oil Biosynthesis during Seed Development Is Crucial for High Oil Yield—Lessons from Genome-Wide In Silico Mining and RNA-Seq Validation in Sesame
Source: Plants (Basel). 2022 Nov 4;11(21):2980. doi: 10.3390/plants11212980 (PMC9657858; doi:10.3390/plants11212980)
Supplement: Supplementary file 1 [file plants-11-02980-s001.zip › Table_S3.xlsx]

## Sheet: Sheet1
Table S3. Cis-acting regulatory elements (CAREs) in the promoters of genes associated with oil biosynthetic pathway in sesame (Sesamum indicum) detected in the PlantCare tool. Colours indicatesgrouping of CAREs in different categories based on their functional relevance viz., core motifs, Phyhormonal responsive elements, light responsive elements, development-responsive elements, and stress-respo…
TF/regulatory element	Motif													Function
		SiaccB-1	SiFabD	SiFabF3	SiFabB2	SiLACS4	SiLACS9	SiGPAT5	SiGPAT6	SiLPAAT2-1	SiLPAAT2-2	SiDGAT1	SiDGAT2
CAAT-box	CAAAT	40	52	59	60	52	52	66	54	68	54	60	56	common cis-acting element in promoter and enhancer regions
TATA-box	TATA	59	80	22	57	123	41	78	53	121	197	105	107	core promoter element
AT~TATA-box	TATATA	0	3	1	4	15	3	3	6	8	25	11	9	core promoter/enhancer element
A-box	CCGTCC	0	0	0	0	0	0	0	1	0	1	0	1	cis-acting regulatory element
TATA	TATAAAAT	0	0	1	0	1	1	3	0	0	4	0	0	cis-acting regulatory element
TGACG-motif	TGACG	2	5	0	1	1	2	0	1	0	1	1	1	cis-acting regulatory element involved in the MeJA-responsiveness
CGTCA-motif	CGTCA	2	4	0	1	1	2	0	1	0	1	1	1	cis-acting regulatory element involved in the MeJA-responsiveness
TGA-element	AACGAC	2	0	1	1	0	0	0	1	0	1	0	1	auxin-responsive element
AuxRR-core	GGTCCAT	1	0	0	0	1	1	0	0	0	0	0	0	cis-acting regulatory element involved in auxin responsiveness
P-box	CCTTTTG	0	1	0	0	0	0	1	0	0	1	0	0	gibberellin-responsive element
GARE-motif	TCTGTTG	0	1	0	0	0	0	0	4	2	0	0	0	gibberellin-responsive element
CARE	CAACTCCC	0	0	0	1	0	0	0	0	0	0	0	0	gibberellin-responsive element
TATC-box	TATCCCA	0	0	0	0	0	1	1	0	0	0	1	0	cis-acting element involved in gibberellin-responsiveness
TCA-element	CCATCTTTTT	1	1	1	1	0	2	1	0	1	1	1	0	cis-acting element involved in salicylic acid responsiveness
box S	AGCCACC	1	0	0	1	0	0	1	0	0	0	0	1	regulate jasmonate- and elicitor-responsive expression
ABRE	GACACGTGGC	3	10	2	2	4	0	0	4	2	0	2	8	cis-acting element involved in the abscisic acid responsiveness
ABRE4	CACGTA	0	2	1	1	0	0	0	0	1	1	1	1	ABA response
ERE	ATTTCATA	0	1	1	3	4	0	2	0	3	2	4	5	cis-acting element involved in ethylene-responsive element
ABRE3a	TACGTG	0	2	1	1	0	0	0	0	1	0	1	1	ABA response
Box 4	ATTAAT	1	3	4	3	8	3	8	4	12	13	7	14	part of a conserved DNA module involved in light responsiveness
GA-motif	ATAGATAA	1	0	0	0	2	0	2	0	0	0	1	1	part of a light responsive element
G-Box	CACGTG	4	12	4	4	5	0	1	3	4	2	2	7	cis-acting regulatory element involved in light responsiveness
GATA-motif	GATAGGA	2	0	0	0	3	0	1	0	0	0	0	2	part of a light responsive element
TCT-motif	TCTTAC	2	0	1	1	0	3	0	1	0	0	2	0	part of a light responsive element
TCCC-motif	TCTCCCT	1	0	0	0	1	0	0	4	0	0	0	0	part of a light responsive element
chs-CMA1a	TTACTTAA	0	1	2	0	0	0	0	0	1	0	0	0	part of a light responsive element
chs-CMA2a	TCACTTGA	0	0	0	0	0	0	0	0	1	0	0	0	part of a light responsive element
GT1-motif	GGTTAA	1	0	3	1	1	0	3	0	3	2	1	3	light responsive element
MRE	AACCTAA	1	0	0	1	0	1	0	1	0	0	0	1	MYB binding site involved in light responsiveness
AE-box	AGAAACAA	0	0	1	1	0	2	0	1	1	2	0	0	part of a module for light response
L-box	ATCCCACCTAC	0	0	1	0	0	0	0	0	0	0	0	0	part of a light responsive element
I-box	GTATAAGGCC	0	2	0	1	4	1	0	0	0	1	0	2	part of a light responsive element
Sp1	GGGCGG	0	0	0	0	0	1	1	0	0	0	0	1	light responsive element
3-AF1 binding site	TAAGAGAGGAA	0	0	0	0	2	0	0	0	0	0	0	0	light responsive element
ACE	GCGACGTACC	0	1	0	1	0	1	0	0	1	0	0	0	cis-acting element involved in light responsiveness
ATC-motif	AGTAATCT	0	0	0	0	0	0	0	0	0	0	0	0	part of a conserved DNA module involved in light responsiveness
ATCT-motif	AATCTAATCC	0	1	1	0	0	0	0	0	1	1	0	0	part of a conserved DNA module involved in light responsiveness
Gap-box	CAAATGAA(A/G)A	0	0	0	0	0	0	0	0	0	0	0	0	part of a light responsive element
GTGGC-motif	CATCGTGTGGC	0	0	0	1	0	0	0	1	0	0	0	0	part of a light responsive element
LAMP-element	CCTTATCCA	0	1	1	1	0	0	0	0	0	0	0	0	part of a light responsive element
AT1-motif	AATTATTTTTTATT	0	0	0	1	0	0	0	0	1	1	0	0	part of a light responsive module
4cl-CMA2b	TCTCACCAACCACA	0	0	0	0	0	0	1	0	0	0	0	0	light responsive element
ARE	AAACCA	2	0	1	3	2	2	1	6	7	6	0	2	cis-acting regulatory element essential for the anaerobic induction
O2-site	GATGA(C/T)(A/G)TG(A/G)	1	0	0	1	0	0	1	0	1	1	0	1	cis-acting regulatory element involved in zein metabolism regulation
CAT-box	GCCACT	1	2	1	0	0	1	1	0	0	0	0	1	cis-acting regulatory element related to meristem expression
RY-element	CATGCATG	1	1	0	0	0	0	0	0	0	0	0	0	cis-acting regulatory element involved in seed-specific regulation
MSA-like	(T/C)C(T/C)AACGG(T/C)(T/C)A	0	2	2	0	0	0	1	0	0	0	0	0	cis-acting element involved in cell cycle regulation
AT-rich element	ATAGAAATCAA	0	0	0	0	0	0	0	0	0	1	0	0	flowering regulation elements
CCAAT-box	CAACGG	0	2	1	1	0	0	1	0	0	0	2	0	flowering regulation elements
circadian	CAAAGATATC	0	0	2	0	0	0	0	1	1	0	0	0	cis-acting regulatory element involved in circadian control
GCN4_motif	TGAGTCA	0	0	0	1	0	1	1	0	0	1	0	1	cis-regulatory element involved in endosperm expression
MBSI	TTTTTACGGTTA	0	1	0	0	0	0	0	0	0	0	0	1	MYB binding site involved in flavonoid biosynthetic genes regulation
as-1	TGACG	2	4	0	1	1	1	0	1	0	1	1	1	cis-acting regulatory element involved in the root-specific expression
AACA_motif	TAACAAACTCCA	0	0	0	0	0	0	0	0	0	1	0	0	involved in controlling the endosperm-specific expression
Myb-binding site	CAACAG	1	2	0	0	0	1	2	8	2	0	0	2	cell cycle and cell proliferation response
AC-II	CCACCAACCCCC	1	0	0	0	0	0	1	0	0	0	0	0	vascular-specific gene expression
AC-I	(T/C)C(T/C)(C/T)ACC(T/C)ACC	1	0	0	0	0	0	1	0	0	0	0	0	vascular-specific gene expression
Myb	TAACTG	4	1	3	4	3	3	3	3	1	0	2	2	cell-cycle regulation and differentiation
CTAG-motif	ACTAGCAGAA	0	0	0	0	1	0	1	0	0	0	0	0	development of the gynoecium, stamen, and leaf
F-box	CTATTCTCATT	0	1	0	0	0	0	1	0	1	0	1	0	plant vegetative and reproduction growth and development; cell death and defense
Box III	atCATTTTCACt	0	0	0	0	1	1	0	0	0	0	0	1	cell type-specific transcriptional regulation
CCGTCC motif	CCGTCC	0	0	0	0	0	0	0	1	0	0	0	0	cell cycle and cell proliferation response
AP-1	TGAGTTAG	0	0	0	0	0	1	0	0	0	0	0	0	flowering-inducibility
dOCT	CACGGATC	0	1	0	0	0	0	0	0	0	0	0	0	Cis-acting regulatory element related to meristem specific activation
MBS	CAACTG	1	1	1	4	2	2	2	1	0	0	0	0	MYB binding site involved in drought-inducibility
WUN-motif	TAATTACTC	0	3	2	0	3	3	3	0	0	6	2	2	wound-responsive element
TC-rich repeats	GTTTTCTTAC	1	2	1	0	0	2	0	2	0	0	0	0	cis-acting element involved in defense and stress responsiveness
LTR	CCGAAA	0	1	2	1	0	3	3	1	0	1	0	1	cis-acting element involved in low-temperature responsiveness
AT-rich sequence	TAAAATACT	0	0	0	0	0	0	0	0	0	1	0	0	element for maximal elicitor-mediated activation (2copies)
MYB	CAACCA	2	4	3	2	3	3	5	15	8	1	3	8	related to plant stress response
MYC	CATGTG	3	6	7	2	3	4	5	7	5	5	3	5	related to plant stress response
DRE core	GCCGAC	0	0	1	0	1	0	0	0	0	0	0	0	cis-acting element involved in drought
STRE	AGGGG	7	4	2	3	3	5	2	10	1	5	3	4	cis-acting element involved in heat stress
W box	TTGACC	2	1	1	0	3	1	4	0	1	0	2	3	pathogen responsive element
DRE1	ACCGAGA	1	0	0	0	0	0	0	1	0	0	1	0	related to plant stress response
WRE3	CCACCT	4	1	1	1	3	2	1	3	0	0	1	1	wounding and pathogen response
MYB-like sequence	TAACCA	0	2	2	0	2	1	1	1	3	1	0	5	drought response
MYB recognition site	CCGTTG	0	2	1	1	0	0	1	0	0	0	2	0	drought response
Myc	TCTCTTA	1	0	3	1	1	1	0	1	0	0	0	2	drought response
