# Supplementary material for: Longer Duration of Active Oil Biosynthesis during Seed Development Is Crucial for High Oil Yield—Lessons from Genome-Wide In Silico Mining and RNA-Seq Validation in Sesame
Source: Plants (Basel). 2022 Nov 4;11(21):2980. doi: 10.3390/plants11212980 (PMC9657858; doi:10.3390/plants11212980)
Supplement: Supplementary file 1 [file plants-11-02980-s001.zip › Table_S4.xlsx]

## Sheet: 501 genes
Table: Functional annotation of the 501 differentially expressed genes at different stage of seed development in high oil and low oil cultivars
gene ID	Gene description	Seq. length
SIN_1000038	dentin sialophosphoprotein-like	561
SIN_1000080	transcription factor bHLH49 isoform X1	1266
SIN_1000097	alpha,alpha-trehalose-phosphate synthase [UDP-forming] 1-like	777
SIN_1000100	GDSL esterase/lipase At4g10955	1077
SIN_1000137	zinc finger BED domain-containing protein RICESLEEPER 2-like	1476
SIN_1000163	probable LRR receptor-like serine/threonine-protein kinase At1g56140	1467
SIN_1000186	senescence-associated protein	450
SIN_1000196	vacuolar protein 8	222
SIN_1000197	vacuolar protein 8	207
SIN_1000203	serine/threonine-protein kinase HT1 isoform X1	291
SIN_1000205	DNA mismatch repair protein MSH1, mitochondrial	180
SIN_1000208	signal peptidase complex catalytic subunit SEC11C-like	264
SIN_1000240	cytokinin trans-hydroxylase	1536
SIN_1000307	putative pentatricopeptide repeat-containing protein At2g01510	1710
SIN_1000335	CCR4-NOT transcription complex subunit 4-like isoform X1	1794
SIN_1000383	D-aminoacyl-tRNA deacylase	1080
SIN_1000428	seipin-2-like	1224
SIN_1001199	hypothetical protein L484_002552	1050
SIN_1001390	Tricyclene synthase	1689
SIN_1001402	uncharacterized acetyltransferase At3g50280-like	1323
SIN_1001603	1-aminocyclopropane-1-carboxylate oxidase homolog 1	1029
SIN_1001617	stigma-specific STIG1-like protein 4	507
SIN_1001627	---NA---	495
SIN_1001761	subtilisin-like protease SBT5.6	1644
SIN_1001772	ABC transporter B family member 9-like	3750
SIN_1001893	serine carboxypeptidase-like 20	1554
SIN_1001914	chlorophyll a-b binding protein 36, chloroplastic	801
SIN_1001920	---NA---	204
SIN_1002031	putative dessication-induced 1VOC superfamily protein	420
SIN_1002059	protein DOG1-like 3	903
SIN_1002211	aspartic proteinase nepenthesin-1-like	1308
SIN_1002274	metallothionein-like protein 4B	291
SIN_1002350	gibberellin-regulated protein 1-like	312
SIN_1002361	endoglucanase 10	1557
SIN_1002441	uncharacterized protein LOC110011852 isoform X1	399
SIN_1002445	phenylalanine ammonia-lyase	1860
SIN_1002475	putative germin-like protein 9-2	615
SIN_1002500	fasciclin-like arabinogalactan protein 17	1395
SIN_1002815	peroxygenase-like	738
SIN_1002842	glycolipid transfer protein 1	618
SIN_1002856	legumin B-like	1476
SIN_1002889	ubiquitin carboxyl-terminal hydrolase 12-like	1188
SIN_1002893	dicer-like protein 4 isoform X1	4524
SIN_1002894	DNA replication licensing factor MCM5	2205
SIN_1003189	protein ECERIFERUM 1-like	1845
SIN_1003229	vinorine synthase-like	1311
SIN_1003235	CO(2)-response secreted protease-like	2205
SIN_1003264	gamma-cadinene synthase-like	1194
SIN_1003271	gamma-cadinene synthase	1668
SIN_1003288	cinnamoyl-CoA reductase 1-like	1107
SIN_1003362	beta-D-glucosyl crocetin beta-1,6-glucosyltransferase-like	1437
SIN_1003530	plant cysteine oxidase 2-like	867
SIN_1003772	---NA---	396
SIN_1003830	oxysterol-binding protein-related protein 3A-like	1380
SIN_1003894	protein SLE1	339
SIN_1004038	GDSL esterase/lipase At5g14450-like	1146
SIN_1004055	protein ANTHESIS POMOTING FACTOR 1	975
SIN_1004143	CASP-like protein 1F2	585
SIN_1004171	probable phytol kinase 3, chloroplastic	768
SIN_1004299	ABC transporter G family member 11-like	2106
SIN_1004300	ABC transporter G family member 11-like	2094
SIN_1004306	very-long-chain (3R)-3-hydroxyacyl-CoA dehydratase 2	648
SIN_1004328	succinate dehydrogenase [ubiquinone] iron-sulfur subunit 3, mitochondrial	786
SIN_1004535	cysteine protease RD19A-like	1137
SIN_1004552	protein RADIALIS-like 4	255
SIN_1004567	organ-specific protein S2-like	765
SIN_1004586	hypothetical protein CDL12_19135	255
SIN_1004640	non-specific lipid-transfer protein 2-like	393
SIN_1004718	GDSL esterase/lipase At5g33370-like	438
SIN_1004728	plant self-incompatibility protein S1 family	387
SIN_1004763	plant self-incompatibility protein S1 family	366
SIN_1004939	protein LONGIFOLIA 2	3087
SIN_1005003	fatty acid desaturase 4, chloroplastic-like	771
SIN_1005037	scarecrow-like protein 21	1626
SIN_1005044	indole-3-acetic acid-amido synthetase GH3.6	1842
SIN_1005062	thionin-like protein 2	399
SIN_1005104	late embryogenesis abundant protein Dc3	471
SIN_1005228	---NA---	246
SIN_1005264	tetraspanin-19-like isoform X1	681
SIN_1005290	ABA-inducible protein PHV A1-like	915
SIN_1005317	glutaredoxin-C9-like	387
SIN_1005343	Calmodulin and related proteins (EF-Hand superfamily)	2124
SIN_1005357	GDSL esterase/lipase At5g45910-like	1293
SIN_1005405	probable carbohydrate esterase At4g34215	738
SIN_1005470	cell division cycle protein 48 homolog	2355
SIN_1005496	probable beta-1,4-xylosyltransferase IRX9	1020
SIN_1005540	oleosin 1-like	621
SIN_1005710	phospholipase A1 PLIP1, chloroplastic	2022
SIN_1005734	uncharacterized protein At4g00950-like	729
SIN_1005755	NAC domain-containing protein 43	1131
SIN_1005864	oligopeptide transporter 6-like	2187
SIN_1006031	protein NRT1/ PTR FAMILY 2.11-like	1770
SIN_1006101	cellulose synthase A catalytic subunit 7 [UDP-forming]	3126
SIN_1006118	probable carbohydrate esterase At4g34215	669
SIN_1006239	cytochrome P450 93A3-like	1536
SIN_1006240	cytochrome P450 93A3-like	1536
SIN_1006242	cytochrome P450 93A3-like	1536
SIN_1006243	cytochrome P450 93A3-like	1545
SIN_1006271	putative germin-like protein 2-1	648
SIN_1006300	zinc finger protein 5	642
SIN_1006309	F-box/kelch-repeat protein At1g15670-like	1065
SIN_1006388	---NA---	309
SIN_1006466	sucrose synthase 7-like	2238
SIN_1006513	---NA---	171
SIN_1006595	serine/threonine-protein phosphatase 7 long form homolog	816
SIN_1006596	serine/threonine-protein phosphatase 7 long form homolog	405
SIN_1006648	putative mannan endo-1,4-beta-mannosidase 9	1065
SIN_1006661	protein LURP-one-related 10-like	609
SIN_1006749	probable WRKY transcription factor 14	1389
SIN_1006845	zinc ion binding	888
SIN_1006902	unnamed product	255
SIN_1006922	cysteine proteinase inhibitor-like	378
SIN_1006940	early nodulin-like protein 2	654
SIN_1006958	1-aminocyclopropane-1-carboxylate oxidase-like	954
SIN_1006963	non-specific lipid-transfer protein 3-like	672
SIN_1006968	non-specific lipid-transfer protein 1-like	1311
SIN_1007053	Tricyclene synthase	1578
SIN_1007118	3-ketoacyl-CoA synthase 12-like	1329
SIN_1007156	hypothetical protein CDL12_19977	261
SIN_1007373	oil body-associated protein 1A-like	642
SIN_1007537	plant invertase/pectin methylesterase inhibitor superfamily	1590
SIN_1007557	ethylene-responsive transcription factor ERF017-like	660
SIN_1007674	probable caffeoyl-CoA O-methyltransferase At4g26220	723
SIN_1007676	probable phospholipase A2 homolog 1	540
SIN_1007680	cytochrome P450 CYP73A100-like	411
SIN_1007703	cytochrome P450 83B1-like	1500
SIN_1007710	putative inactive cadmium/zinc-transporting ATPase HMA3	2829
SIN_1007736	protein MANNAN SYNTHESIS-RELATED 2-like isoform X1	1254
SIN_1007745	lysosomal beta glucosidase-like	1917
SIN_1007851	purple acid phosphatase 22-like	1140
SIN_1007879	oleosin 5-like	501
SIN_1008094	aspartyl protease AED3-like	1335
SIN_1008224	O-fucosyltransferase 20-like	1623
SIN_1008320	choline-phosphate cytidylyltransferase A	348
SIN_1008436	26S proteasome regulatory subunit N5	345
SIN_1008544	transcription factor UNE10	873
SIN_1008545	transcription factor UNE10-like	381
SIN_1008597	uncharacterized protein LOC105174064 isoform X2	189
SIN_1008682	17.3 kDa class I heat shock protein-like	585
SIN_1008754	em-like protein GEA6	276
SIN_1008781	putative PRA1 family protein B3-like	1488
SIN_1008842	probable (S)-N-methylcoclaurine 3'-hydroxylase isozyme 2	1824
SIN_1008944	NAC domain-containing protein 2-like	867
SIN_1008977	stearoyl-[acyl-carrier-protein] 9-desaturase 6, chloroplastic-like	1152
SIN_1008984	serine carboxypeptidase-like 42	1404
SIN_1008998	putative late blight resistance protein homolog R1B-16	2583
SIN_1009029	prolyl endopeptidase-like	2178
SIN_1009043	CO(2)-response secreted protease-like	2289
SIN_1009065	gibberellin-regulated protein 1-like	168
SIN_1009077	filament-like plant protein 4	3306
SIN_1009127	low-temperature-induced 65 kDa protein-like	1572
SIN_1009155	heat shock protein 83	2052
SIN_1009238	NDR1/HIN1-like protein 26	642
SIN_1009240	caffeic acid 3-O-methyltransferase	1071
SIN_1009338	GDSL esterase/lipase At5g33370-like	501
SIN_1009514	Transcription factor MYB26	726
SIN_1009537	Transcription factor bHLH87	1119
SIN_1009565	probable inactive nicotinamidase At3g16190	585
SIN_1009653	inhibitor of trypsin and hageman factor-like	213
SIN_1009682	11S globulin seed storage protein 2-like	1380
SIN_1009683	legumin B-like	1395
SIN_1009715	cellulose synthase A catalytic subunit 4 [UDP-forming]	3138
SIN_1009785	delta(12)-acyl-lipid-desaturase-like	1152
SIN_1009842	cadinol synthase	870
SIN_1009893	cytochrome P450 704C1-like	1422
SIN_1009995	protein NETWORKED 1A	5538
SIN_1010003	Cupin 1	1881
SIN_1010016	---NA---	402
SIN_1010035	unnamed protein product	189
SIN_1010074	basic 7S globulin-like	1332
SIN_1010122	glycine-rich protein	315
SIN_1010249	---NA---	354
SIN_1010258	probable sulfate transporter 3.4	2019
SIN_1010412	transcription factor MYB26-like	1104
SIN_1010445	two-component response regulator ARR14-like	1419
SIN_1010489	aquaporin TIP	768
SIN_1010552	poly [ADP-ribose] polymerase 3	2463
SIN_1010671	putative ER lumen protein-retaining receptor C28H8.4	822
SIN_1010704	transmembrane protein 45A-like	954
SIN_1010993	non-specific lipid-transfer protein 2-like	366
SIN_1010994	non-specific lipid-transfer protein 1-like	369
SIN_1010996	non-specific lipid-transfer protein 2-like	345
SIN_1010997	alpha-expansin 1	792
SIN_1011003	probable serine/threonine-protein kinase WNK5	1863
SIN_1011028	aldose reductase	966
SIN_1011087	vacuolar cation/proton exchanger 3-like	1410
SIN_1011173	ribulose bisphosphate carboxylase/oxygenase activase, chloroplastic-like	1452
SIN_1011185	laccase-17-like	1683
SIN_1011222	histone H4	312
SIN_1011296	serine/threonine-protein kinase CTR1	2697
SIN_1011300	protein CLT2, chloroplastic	834
SIN_1011361	pectinesterase inhibitor-like	426
SIN_1011381	zinc finger protein ZAT10-like	744
SIN_1011430	putative lipase	1347
SIN_1011440	UDP-glucuronate:xylan alpha-glucuronosyltransferase 2 isoform X1	1707
SIN_1011477	probable 1-acyl-sn-glycerol-3-phosphate acyltransferase 4	1353
SIN_1011480	Histone deacetylase complex subunit SAP30/SAP30-like protein	681
SIN_1011540	beta-galactosidase 5-like	2427
SIN_1011544	BEL1-like homeodomain protein 11	1362
SIN_1011659	glucan endo-1,3-beta-glucosidase, acidic-like	1032
SIN_1011806	uncharacterized protein LOC105162958	975
SIN_1011851	heat shock 70 kDa protein	1956
SIN_1011887	proteoglycan 4	708
SIN_1011950	universal stress protein A-like protein	498
SIN_1012079	adenine/guanine permease AZG1	1728
SIN_1012085	putative receptor-like protein kinase At4g00960	1992
SIN_1012088	, induced by hypoxia	165
SIN_1012089	BTB/POZ domain-containing protein At3g56230-like	804
SIN_1012101	protein EARLY RESPONSIVE TO DEHYDRATION 15-like	423
SIN_1012125	peptide-N4-(N-acetyl-beta-glucosaminyl)asparagine amidase A-like	1800
SIN_1012139	ethylene-responsive transcription factor ABI4	1023
SIN_1012171	nematode resistance protein-like HSPRO2	1428
SIN_1012187	sedoheptulose-1,7-bisphosphatase, chloroplastic	1194
SIN_1012201	17.6 kDa class I heat shock protein-like	480
SIN_1012299	inactive protein RESTRICTED TEV MOVEMENT 2-like	1098
SIN_1012404	late embryogenesis abundant protein D-34-like	780
SIN_1012417	mavicyanin-like	549
SIN_1012453	4Fe-4S binding domain protein	504
SIN_1012475	ankyrin repeat, PH and SEC7 domain containing protein secG-like	1413
SIN_1012570	ethylene-responsive transcription factor ERF071	756
SIN_1012726	argininosuccinate synthase, chloroplastic	1263
SIN_1012778	universal stress protein PHOS34	477
SIN_1012785	heavy metal-associated isoprenylated plant protein 36-like	927
SIN_1012843	Ent-copalyl diphosphate synthase	2526
SIN_1012859	vicilin-like antimicrobial peptides 2-2	1743
SIN_1012911	probable cysteine protease RD19D	1101
SIN_1012955	ESF1 homolog	1449
SIN_1012960	cytochrome P450 76A1-like	1536
SIN_1013018	alpha/beta-Hydrolases superfamily protein	1125
SIN_1013038	Carbonic anhydrase	825
SIN_1013137	universal stress protein A-like protein	543
SIN_1013184	heptahelical transmembrane protein 2-like	801
SIN_1013206	caffeic acid 3-O-methyltransferase-like	987
SIN_1013259	MADS-box protein defh21	786
SIN_1013309	alcohol dehydrogenase 1	1140
SIN_1013478	kirola-like isoform X2	459
SIN_1013525	cytochrome P450 81E8-like	1512
SIN_1013621	probable transmembrane ascorbate ferrireductase 4	720
SIN_1013838	protein AE7	477
SIN_1013839	vacuolar protein sorting-associated protein 25	540
SIN_1013958	vestitone reductase-like	1002
SIN_1013988	ferruginol synthase-like	1500
SIN_1014094	ferric reduction oxidase 2	4185
SIN_1014117	desiccation protectant protein Lea14 homolog	456
SIN_1014118	ATRAD3, putative	1854
SIN_1014130	GDSL esterase/lipase At4g01130-like	1095
SIN_1014194	uncharacterized protein LOC105174064 isoform X1	429
SIN_1014206	zinc transporter 1-like	1086
SIN_1014255	uncharacterized serine-rich protein C215.13-like	1260
SIN_1014406	glucan endo-1,3-beta-glucosidase 13-like	1410
SIN_1014425	---NA---	315
SIN_1014476	2S sulfur-rich seed storage protein 2-like	453
SIN_1014555	ABC transporter G family member 9	1965
SIN_1014722	proline-rich protein 4	1263
SIN_1014753	embryogenic cell protein 40	483
SIN_1014764	3-ketoacyl-CoA synthase 4-like	1497
SIN_1014799	putative lipid-transfer protein DIR1	378
SIN_1014831	protein DMR6-LIKE OXYGENASE 2-like	1053
SIN_1014848	serine carboxypeptidase II-3-like	1446
SIN_1014879	PI-PLC X domain-containing protein At5g67130-like isoform X2	1203
SIN_1014929	peamaclein-like	279
SIN_1015079	major pollen allergen Ole e 10-like	309
SIN_1015158	indole-3-acetaldehyde oxidase-like	3951
SIN_1015227	Transcription factor, Myb superfamily	714
SIN_1015256	probable xyloglucan endotransglucosylase/hydrolase protein 7	867
SIN_1015407	exopolygalacturonase clone GBGA483-like	1185
SIN_1015433	---NA---	786
SIN_1015440	protein NRT1/ PTR FAMILY 8.1-like	1713
SIN_1015451	iridoid synthase	1143
SIN_1015495	endoglucanase 18-like	1482
SIN_1015530	Vacuolar sorting protein VPS1, dynamin	2040
SIN_1015541	tubulin beta chain-like	1341
SIN_1015601	protein HOTHEAD	1536
SIN_1015716	protein EXORDIUM-like	864
SIN_1015738	inactive TPR repeat-containing thioredoxin TTL3-like	1746
SIN_1015753	probable glucan 1,3-beta-glucosidase A	1536
SIN_1015754	probable glucan 1,3-beta-glucosidase A	1542
SIN_1015885	UDP-glycosyltransferase 74E2-like	1359
SIN_1015898	plant self-incompatibility protein S1 family	399
SIN_1015994	uncharacterized protein LOC110012124	162
SIN_1016160	desiccation-related protein PCC13-62-like	912
SIN_1016173	inactive protein RESTRICTED TEV MOVEMENT 1-like	534
SIN_1016327	salicylate carboxymethyltransferase-like	1104
SIN_1016350	imidazoleglycerol-phosphate dehydratase	699
SIN_1016351	imidazoleglycerol-phosphate dehydratase	684
SIN_1016352	imidazoleglycerol-phosphate dehydratase	777
SIN_1016461	ABC transporter C family member 10-like	4446
SIN_1016478	late embryogenesis abundant protein At1g64065-like	654
SIN_1016482	ABC transporter G family member 8-like	1785
SIN_1016502	heat shock protein 83	2097
SIN_1016548	pentatricopeptide repeat-containing protein At3g60050-like isoform X1	2781
SIN_1016604	ubiquitin carboxyl-terminal hydrolase 36	2238
SIN_1016708	hexose carrier protein HEX6-like	1056
SIN_1016759	polyphenol oxidase I, chloroplastic-like	1797
SIN_1016772	ABC transporter G family member 10-like	1827
SIN_1016783	CLAVATA3/ESR (CLE)-related protein 5-like	270
SIN_1016822	(S)-coclaurine N-methyltransferase-like	1287
SIN_1016861	isocitrate lyase	1623
SIN_1016914	Transcription factor, Myb superfamily	1071
SIN_1016948	ethylene-responsive transcription factor 4-like	666
SIN_1016950	zinc finger CCCH domain-containing protein 2-like	1194
SIN_1016954	O-acyltransferase WSD1-like	1335
SIN_1017004	putative receptor-like protein kinase At4g00960	1917
SIN_1017037	glutathione S-transferase F9-like	648
SIN_1017060	afadin- and alpha-actinin-binding protein	1659
SIN_1017082	prostatic spermine-binding protein-like	555
SIN_1017246	flavonoid 3'-monooxygenase-like	1533
SIN_1017316	malate synthase, glyoxysomal	1704
SIN_1017332	Multicopper oxidase	1650
SIN_1017333	protein MOTHER of FT and TFL1	525
SIN_1017462	UDP-glucose 6-dehydrogenase 1-like	1443
SIN_1017473	putative late blight resistance protein homolog R1A-10	2607
SIN_1017581	lactoylglutathione lyase	558
SIN_1017604	UPF0481 protein At3g47200-like	1941
SIN_1017634	aspartyl protease AED3	1314
SIN_1017851	remorin 1.4-like	309
SIN_1017897	cytochrome P450 86A22	1638
SIN_1017949	disease resistance response protein 206-like	564
SIN_1018064	inorganic phosphate transporter 2-1, chloroplastic	1704
SIN_1018242	UDP-glucuronic acid decarboxylase 6	1032
SIN_1018290	lysine-rich arabinogalactan protein 19	783
SIN_1018311	putative leucine-rich repeat receptor-like serine/threonine-protein kinase At2g14440	1920
SIN_1018433	protein NRT1/ PTR FAMILY 6.3-like	1785
SIN_1018434	protein PHOTOPERIOD-INDEPENDENT EARLY FLOWERING 1 isoform X1	516
SIN_1018438	cation/H(+) antiporter 15	2520
SIN_1018439	36.4 kDa proline-rich protein	462
SIN_1018449	GDSL esterase/lipase At1g29670-like	1020
SIN_1018541	osmotin-like protein	729
SIN_1018567	uncharacterized protein LOC105164393	204
SIN_1018581	oleosin 1-like	420
SIN_1018669	protein GAST1	345
SIN_1018773	intracellular ribonuclease LX-like	612
SIN_1018975	cytochrome P450 83B1-like	1746
SIN_1018976	---NA---	483
SIN_1018983	glycine-rich protein 23-like	411
SIN_1019087	1-aminocyclopropane-1-carboxylate synthase-like	1173
SIN_1019170	non-specific lipid-transfer protein 2-like	357
SIN_1019175	non-specific lipid-transfer protein 2-like	357
SIN_1019182	non-specific lipid-transfer protein 2-like	357
SIN_1019194	UPF0481 protein At3g47200-like	1323
SIN_1019300	---NA---	546
SIN_1019333	non-specific lipid-transfer protein A-like	351
SIN_1019434	protein DELAY OF GERMINATION 1-like	774
SIN_1019608	potassium channel KAT3	2283
SIN_1019689	---NA---	231
SIN_1019905	formin-2 isoform X2	1107
SIN_1019918	COBRA-like protein 4	1380
SIN_1020103	disease resistance protein RGA2-like	1890
SIN_1020120	protein PHYTOCHROME KINASE SUBSTRATE 4	1401
SIN_1020121	UDP-glycosyltransferase 74F2-like	1440
SIN_1020131	Orn/Lys/Arg decarboxylase, C-terminal	1359
SIN_1020167	alpha-galactosidase	1275
SIN_1020168	probable aquaporin TIP3-2	774
SIN_1020233	vignain-like	1095
SIN_1020321	cytochrome b561 and DOMON domain-containing protein At2g04850	1209
SIN_1020336	oleosin 18.2 kDa-like	435
SIN_1020354	putative late blight resistance protein homolog R1A-10	2577
SIN_1020403	putative late blight resistance protein homolog R1A-10	2664
SIN_1020424	G2/mitotic-specific cyclin-1-like	465
SIN_1020493	Coatomer beta subunit	1680
SIN_1020507	probable myosin-binding protein 5 isoform X1	1809
SIN_1020550	F-box/FBD/LRR-repeat protein At1g13570-like isoform X1	1266
SIN_1020635	aspartyl protease family protein At5g10770-like	1290
SIN_1020680	3-ketoacyl-CoA synthase 10	1602
SIN_1020740	protein TAP1-like	354
SIN_1020778	L-gulonolactone oxidase 3	1677
SIN_1020785	carotenoid 9,10(9',10')-cleavage dioxygenase 1-like	1674
SIN_1020885	18.8 kDa class II heat shock protein	474
SIN_1021066	transcription factor bHLH71-like	864
SIN_1021118	bidirectional sugar transporter SWEET7	762
SIN_1021191	cytochrome P450 86B1-like	1869
SIN_1021338	kirola-like	465
SIN_1021446	geraniol 8-hydroxylase-like	1524
SIN_1021456	geraniol 8-hydroxylase-like	1482
SIN_1021470	vacuolar-processing enzyme	1605
SIN_1021522	glycine dehydrogenase (decarboxylating), mitochondrial	3288
SIN_1021635	cytosolic sulfotransferase 15-like	960
SIN_1021740	putative L-ascorbate peroxidase 6	960
SIN_1021773	protein NRT1/ PTR FAMILY 5.2	1443
SIN_1021781	zinc finger protein	627
SIN_1021962	chaperone protein dnaJ 8, chloroplastic-like	480
SIN_1021992	pentatricopeptide repeat-containing protein	495
SIN_1022053	uncharacterized protein LOC105158214 isoform X2	498
SIN_1022073	loganic acid O-methyltransferase-like	849
SIN_1022105	probable pectinesterase 8	1209
SIN_1022130	11-beta-hydroxysteroid dehydrogenase 1B-like	1050
SIN_1022131	11-beta-hydroxysteroid dehydrogenase 1B-like	1050
SIN_1022132	HVA22-like protein e	411
SIN_1022169	probable carboxylesterase 18	420
SIN_1022178	Zinc-finger homeodomain protein 4	744
SIN_1022185	GDSL esterase/lipase At5g08460-like	1104
SIN_1022224	dehydrin 1	453
SIN_1022253	non-structural maintenance of chromosomes element 4 homolog A-like	936
SIN_1022326	legumin B-like	1383
SIN_1022433	subtilisin-like protease SBT5.3	2310
SIN_1022453	leucine-rich repeat extensin-like protein 3	750
SIN_1022479	coiled-coil domain-containing protein SCD2-like	1821
SIN_1022490	putative glutathione S-transferase	669
SIN_1022539	protein DOG1-like 4	639
SIN_1022544	protein LIGHT-DEPENDENT SHORT HYPOCOTYLS 7	549
SIN_1022640	chaperone protein ClpB1	2733
SIN_1022749	universal stress protein A-like protein	510
SIN_1022773	galactinol synthase 2-like	1011
SIN_1022775	F-box/LRR-repeat protein At3g03360-like	1125
SIN_1022788	MFS18 protein-like	363
SIN_1022960	basic blue protein-like	393
SIN_1022961	basic blue protein-like	393
SIN_1023001	beta-xylosidase/alpha-L-arabinofuranosidase 2-like	2307
SIN_1023002	beta-xylosidase/alpha-L-arabinofuranosidase 2-like	2280
SIN_1023017	early nodulin-93-like	318
SIN_1023018	uncharacterized CRM domain-containing protein At3g25440, chloroplastic isoform X1	1026
SIN_1023080	periaxin-like	381
SIN_1023153	tubulin alpha chain	1353
SIN_1023190	---NA---	261
SIN_1023237	laccase-3-like	1476
SIN_1023258	basic-leucine zipper transcription factor family protein	771
SIN_1023336	geraniol synthase	1782
SIN_1023351	bifunctional inhibitor/lipid-transfer protein/seed storage 2S albumin superfamily protein	336
SIN_1023410	putative lipid-transfer protein DIR1	231
SIN_1023454	L-ascorbate oxidase	1752
SIN_1023511	zeatin O-glucosyltransferase-like	1419
SIN_1023530	polygalacturonase-like	1374
SIN_1023574	enoyl-[acyl-carrier-protein] reductase [NADH], chloroplastic-like	1143
SIN_1023577	18 kDa seed maturation protein	477
SIN_1023621	protein O-linked-mannose beta-1,4-N-acetylglucosaminyltransferase 2-like	1068
SIN_1023634	basic 7S globulin-like	1203
SIN_1023649	ethylene-responsive transcription factor WRI1	789
SIN_1023694	stomatal closure-related actin-binding protein 3-like	327
SIN_1023823	peroxidase 16-like	1011
SIN_1023829	AP2-like ethylene-responsive transcription factor AIL5	1473
SIN_1023931	UDP-glucuronate 4-epimerase 1	1299
SIN_1023989	mutant iridoid synthase	1104
SIN_1024042	stress-response A/B barrel domain-containing protein At5g22580	321
SIN_1024043	uncharacterized protein LOC105170791	723
SIN_1024069	serine carboxypeptidase-like 51	1353
SIN_1024089	uncharacterized protein LOC105170876	678
SIN_1024090	DUF674 domain-containing protein	639
SIN_1024152	vicilin-like seed storage protein At2g28490	1455
SIN_1024270	uncharacterized protein LOC105170585	336
SIN_1024333	uncharacterized protein LOC105170519	552
SIN_1024629	pectinesterase/pectinesterase inhibitor PPE8B-like	1533
SIN_1024688	Membrane lipoprotein	621
SIN_1024784	inositol oxygenase 1-like	936
SIN_1024803	probable pectinesterase 53	1110
SIN_1024873	2-alkenal reductase (NADP(+)-dependent)-like	957
SIN_1024902	F14O23.16 protein	630
SIN_1024971	heavy metal-associated isoprenylated plant protein 4	585
SIN_1024981	malonyl-coenzyme:anthocyanin 5-O-glucoside-6'''-O-malonyltransferase-like	1362
SIN_1025012	non-specific lipid-transfer protein 8-like	351
SIN_1025058	zinc finger, GRF-type	585
SIN_1025059	---NA---	177
SIN_1025101	reverse transcriptase	876
SIN_1025182	uncharacterized protein LOC105178413	924
SIN_1025188	Serine carboxypeptidases (lysosomal cathepsin A)	1398
SIN_1025189	Serine carboxypeptidases (lysosomal cathepsin A)	1377
SIN_1025190	Serine carboxypeptidases (lysosomal cathepsin A)	1398
SIN_1025208	glycine-rich cell wall structural protein 1.0-like	441
SIN_1025231	probable 1-deoxy-D-xylulose-5-phosphate synthase 2, chloroplastic	2139
SIN_1025388	cell wall / vacuolar inhibitor of fructosidase 2	549
SIN_1025407	probable polygalacturonase At3g15720	1200
SIN_1025437	fatty acid amide hydrolase-like	1641
SIN_1025456	GATA transcription factor 4-like	738
SIN_1025510	Nitric oxide synthase, inducible	273
SIN_1025551	3-ketoacyl-CoA synthase 6	1494
SIN_1025563	delta(7)-sterol-C5(6)-desaturase	816
SIN_1025570	non-specific lipid-transfer protein 2-like	453
SIN_1025635	phosphoenolpyruvate carboxykinase (ATP)-like	1977
SIN_1025700	scarecrow-like protein 32	1197
SIN_1025705	cytochrome P450 81E8-like	1272
SIN_1025706	cytochrome P450 81E8-like	1272
SIN_1025734	cytochrome P450	1521
SIN_1025770	NADPH-dependent aldehyde reductase 1, chloroplastic-like	2823
SIN_1025771	uncharacterized GPI-anchored protein At3g06035-like	264
SIN_1025854	dormancy-associated protein homolog 3 isoform X2	381
SIN_1025925	galactinol synthase 2	969
SIN_1026020	Metallothiol transferase	675
SIN_1026076	peroxidase 43-like	969
SIN_1026157	basic proline-rich protein	1671
SIN_1026226	growth-regulating factor 4-like isoform X1	1116
SIN_1026238	probable protein phosphatase 2C 75	1287
SIN_1026242	acyl-CoA-binding protein	321
SIN_1026285	geraniol 8-hydroxylase-like	1500
SIN_1026460	uncharacterized protein LOC105168445	792
SIN_1026485	non-specific lipid transfer protein GPI-anchored 1-like	714
SIN_1026486	probable methyltransferase At1g27930	867
SIN_1026500	flavonoid 3',5'-methyltransferase-like	582
SIN_1026501	flavonoid 3',5'-methyltransferase-like	705
SIN_1026515	uncharacterized protein LOC105168391	2979
SIN_1026557	probable pectate lyase 5	1230
SIN_1026624	L-tryptophan--pyruvate aminotransferase 1-like	1203
SIN_1026694	serine/threonine-protein kinase PBS1	1059
SIN_1026717	---NA---	174
SIN_1026784	protein NRT1/ PTR FAMILY 2.13	1617
SIN_1026949	aspartic proteinase-like	1533
SIN_1026958	ankyrin repeat domain-containing protein 13C	1734
SIN_1026962	peroxidase 42	1008
SIN_1026979	thiamine thiazole synthase 2, chloroplastic	1062
SIN_1026986	sulfite exporter TauE/SafE family protein 2-like	1344
SIN_1027031	stem-specific protein TSJT1-like	762
SIN_1027091	GDSL esterase/lipase At5g45910-like	1122
SIN_1027099	uncharacterized protein LOC105168575	411

## Sheet: 27 genes
Table Manualy selected differentially expressed genes related to oil biosynthesis
SN	Gene ID	Description	Seq length	Gene Abb.
1	SIN_1016954	O-acyltransferase WSD1-like	1335	WSD1/DGAT
2	SIN_1005003	Fatty acid desaturase 4, chloroplastic-like	771	FAD4L2
3	SIN_1009785	Delta(12)-acyl-lipid-desaturase-like	1152	FAD2
4	SIN_1008977	Stearoyl-[acyl-carrier-protein] 9-desaturase 6, chloroplastic-like	1152	SAD
5	SIN_1025551	3-ketoacyl-CoA synthase 6	1494	KCS6
6	SIN_1014764	3-ketoacyl-CoA synthase 4-like	1497	KCS4
7	SIN_1007118	3-ketoacyl-CoA synthase 12-like	1329	KCS12
8	SIN_1020680	3-ketoacyl-CoA synthase 10	1602	FDH
9	SIN_1011477	Probable 1-acyl-sn-glycerol-3-phosphate acyltransferase 4	1353	LPAAT4
10	SIN_1020336	Oleosin 18.2 kDa-like	435	Oleosin
11	SIN_1005540 SIN_1018581	Oleosin 1-like	621	Oleosin
			420
12	SIN_1007879	Oleosin 5-like	501	Oleosin
13	SIN_1025570 SIN_1019170 SIN_1019175 SIN_1019182 SIN_1010996 SIN_1004640 SIN_1010993	Non-specific lipid-transfer protein 2-like	453	nsLTP2
			357
			357
			357
			345
			393
			366
14	SIN_1006963	Non-specific lipid-transfer protein 3-like	672	nsLTP3
15	SIN_1006968 SIN_1010994	Non-specific lipid-transfer protein 1-like	1311	nsLTP1
			369
16	SIN_1019333	Non-specific lipid-transfer protein A-like	351	nsLTP-A
17	SIN_1025012	Non-specific lipid-transfer protein 8-like	351	nsLTP8
18	SIN_1023410 SIN_1014799	Putative lipid-transfer protein DIR1	231	DIR1
			378

## Sheet: FPKM and log2 transformed
Table The FPKM and Log2 transformed FPKM value of selected oil biosynthesis gene in different seed developmental stage
gene	sample_1	value_1	Log2_transformed	sample_2	value_2	Log2_transformed
SIN_1005003	HOS_10	60.1459	5.91039	LOAS_10	89.851	6.48946
SIN_1005003	HOS_10	61.173	5.93482	LOBS_10	91.9032	6.52204
SIN_1005003	HOS20	18.5901	4.21646	LOA20	0.465033	-1.10459
SIN_1005003	HOS_20	21.4803	4.42494	LOBS_20	0	#NUM!
SIN_1005003	HOS25	0.108629	-3.20252	LOA25	0	#NUM!
SIN_1005003	HOS_25	0.130615	-2.93661	LOBS_25	0.148397	-2.75247
SIN_1005003	HOS30	0	#NUM!	LOB30	0	#NUM!
SIN_1005003	HOS_30	0	#NUM!	LOAS_30	0	#NUM!
SIN_1005540	HOS_30	1796.65	10.8111	LOAS_30	1968.31	10.9427
SIN_1005540	HOS30	1786.74	10.8031	LOB30	342.093	8.41824
SIN_1005540	HOS_25	1711.36	10.7409	LOBS_25	2085.7	11.0263
SIN_1005540	HOS25	1472.2	10.5238	LOA25	1492.35	10.5434
SIN_1005540	HOS_20	1076.31	10.0719	LOBS_20	1370.9	10.4209
SIN_1005540	HOS20	953.842	9.89761	LOA20	2266.48	11.1462
SIN_1005540	HOS_10	422.043	8.72125	LOBS_10	50.2882	5.65215
SIN_1005540	HOS_10	404.622	8.66043	LOAS_10	48.0204	5.58558
SIN_1007879	HOS_30	28455.7	14.7964	LOAS_30	24752	14.5953
SIN_1007879	HOS30	27989.7	14.7726	LOB30	9363.42	13.1928
SIN_1007879	HOS_25	27287.8	14.736	LOBS_25	38649.5	15.2382
SIN_1007879	HOS25	14080.8	13.7814	LOA25	17649.9	14.1074
SIN_1007879	HOS_20	16549.1	14.0145	LOBS_20	21254.1	14.3755
SIN_1007879	HOS20	14409.2	13.8147	LOA20	31161.8	14.9275
SIN_1007879	HOS_10	8733.75	13.0924	LOBS_10	259.494	8.01956
SIN_1008977	HOS_30	27.4091	4.77658	LOAS_30	328.741	8.36081
SIN_1008977	HOS30	31.1066	4.95915	LOB30	5.05982	2.33909
SIN_1008977	HOS_25	473.957	8.88861	LOBS_25	513.296	9.00365
SIN_1008977	HOS25	503.22	8.97505	LOA25	533.812	9.06019
SIN_1008977	HOS_20	439.701	8.78038	LOBS_20	518.459	9.01809
SIN_1008977	HOS20	407.187	8.66955	LOA20	649.525	9.34324
SIN_1008977	HOS_10	279.265	8.12549	LOBS_10	37.5951	5.23247
SIN_1008977	HOS_10	281.821	8.13864	LOAS_10	37.4522	5.22698
SIN_1009785	HOS_30	732.684	9.51705	LOAS_30	438.675	8.77701
SIN_1009785	HOS30	733.765	9.51917	LOB30	2.49967	1.32174
SIN_1009785	HOS_25	1950.88	10.9299	LOBS_25	1681.56	10.7156
SIN_1009785	HOS25	1567	10.6138	LOA25	753.051	9.5566
SIN_1009785	HOS_20	1187.49	10.2137	LOBS_20	1258.61	10.2976
SIN_1009785	HOS20	1023.84	9.99977	LOA20	1430.26	10.4821
SIN_1009785	HOS_10	602.241	9.2342	LOBS_10	90.5762	6.50106
SIN_1009785	HOS_10	590.524	9.20585	LOAS_10	88.9684	6.47522
SIN_1011477	HOS_30	8.35787	3.06314	LOAS_30	4.37957	2.13079
SIN_1011477	HOS30	9.79573	3.29215	LOB30	8.75877	3.13073
SIN_1011477	HOS_25	34.4978	5.10843	LOBS_25	8.40562	3.07135
SIN_1011477	HOS25	29.5989	4.88747	LOA25	8.61446	3.10676
SIN_1011477	HOS_20	155.733	7.28293	LOBS_20	54.0685	5.75672
SIN_1011477	HOS20	153.706	7.26403	LOA20	136.622	7.09405
SIN_1011477	HOS_10	160.831	7.3294	LOBS_10	169.511	7.40524
SIN_1011477	HOS_10	161.13	7.33208	LOAS_10	168.217	7.39418
SIN_1016954	HOS_30	1.59997	0.678045	LOAS_30	0	#NUM!
SIN_1016954	HOS30	1.79557	0.844442	LOB30	0.0422617	-4.56451
SIN_1016954	HOS_25	8.08389	3.01505	LOBS_25	3.2699	1.70925
SIN_1016954	HOS25	7.2252	2.85304	LOA25	1.6299	0.704783
SIN_1016954	HOS_20	8.53971	3.09419	LOBS_20	6.37524	2.67248
SIN_1016954	HOS20	7.60853	2.92762	LOA20	5.84692	2.54768
SIN_1016954	HOS_10	10.9293	3.45013	LOBS_10	13.6254	3.76823
SIN_1016954	HOS_10	10.8507	3.43972	LOAS_10	13.4791	3.75265
SIN_1018581	HOS_30	14231.8	13.7968	LOAS_30	11441.4	13.482
SIN_1018581	HOS30	14366.7	13.8104	LOB30	7743.04	12.9187
SIN_1018581	HOS_25	10678.8	13.3825	LOBS_25	13020.5	13.6685
SIN_1018581	HOS25	8224.8	13.0058	LOA25	9837.48	13.2641
SIN_1018581	HOS_20	4743.74	12.2118	LOBS_20	6616.11	12.6918
SIN_1018581	HOS20	5914.95	12.5302	LOA20	15737.2	13.9419
SIN_1018581	HOS_10	4522.11	12.1428	LOBS_10	205.408	7.68235
SIN_1018581	HOS_10	4388.62	12.0996	LOAS_10	199.447	7.63986
SIN_1020336	HOS_30	11193.9	13.4504	LOAS_30	14638.4	13.8375
SIN_1020336	HOS30	12118.2	13.5649	LOB30	10134.6	13.307
SIN_1020336	HOS_25	6330.82	12.6282	LOBS_25	9959.54	13.2819
SIN_1020336	HOS25	5045.33	12.3007	LOA25	7168.35	12.8074
SIN_1020336	HOS_20	2595.32	11.3417	LOBS_20	4365.56	12.092
SIN_1020336	HOS20	2295.37	11.1645	LOA20	9869.87	13.2688
SIN_1020336	HOS_10	731.115	9.51395	LOBS_10	38.4537	5.26505
SIN_1020336	HOS_10	704.578	9.46062	LOAS_10	36.8197	5.20241
SIN_1023410	HOS_10	1155.98	10.1749	LOWB_10	118.03	6.88301
SIN_1023410	HOS_10	1166.97	10.1886	LOAS_10	116.434	6.86337
SIN_1023410	HOS_20	1846	10.8502	LOWB_20	1468.91	10.5205
SIN_1023410	HOS_20	1670.69	10.7062	LOWA_20	2360.83	11.2051
SIN_1023410	HOS_25	2467.67	11.2689	LOWB_25	3637.07	11.8286
SIN_1023410	HOS_25	2444.57	11.2554	LOWA_25	2213.92	11.1124
SIN_1023410	HOS_30	2910.34	11.507	LOWB_30	30.1907	4.91603
SIN_1023410	HOS_30	2619.42	11.355	LOWA_30	2882.51	11.4931
SIN_1014764	HOS_10	39.0964	5.28896	LOAS_10	24.9154	4.63897
SIN_1014764	HOS_10	39.3491	5.29826	LOBS_10	25.3029	4.66123
SIN_1014764	HOS_20	42.4239	5.40681	LOAS_20	61.176	5.93489
SIN_1014764	HOS_20	46.2867	5.53253	LOBS_20	25.8857	4.69408
SIN_1014764	HOS_25	72.5435	6.18077	LOAS_25	40.1883	5.3287
SIN_1014764	HOS_25	72.2471	6.17487	LOBS_25	54.7929	5.77592
SIN_1014764	HOS_30	58.2722	5.86474	LOAS_30	7.0272	2.81295
SIN_1014764	HOS_30	62.3666	5.9627	LOBS_30	0.0369921	-4.75664
SIN_1010996	HOS_10	2883.8	11.4938	LOAS_10	509.783	8.99374
SIN_1010996	HOS_10	2925.36	11.5144	LOBS_10	519.106	9.01989
SIN_1010996	HOS_20	4175.06	12.0276	LOAS_20	4026.78	11.9754
SIN_1010996	HOS_20	4843.71	12.2419	LOBS_20	6533.38	12.6736
SIN_1010996	HOS_25	5460.59	12.4148	LOAS_25	4362.9	12.0911
SIN_1010996	HOS_25	6485.18	12.6629	LOBS_25	7382.57	12.8499
SIN_1010996	HOS_30	8671.48	13.0821	LOAS_30	673.375	9.39527
SIN_1010996	HOS_30	8804.85	13.1041	LOBS_30	863.916	9.75475

## Sheet: FPKM for fig 5
				High (ZZM4728)				Low1 (ZZM3495)				Low2 (ZZM2161)
				10	20	25	30	10	20	25	30	10	20	25	30
			SIN_1016954:WSD1/DGAT	3.45013	3.09419	3.01505	0.844442	3.75265	2.54768	0.704783	0	3.76823	2.67248	1.70925	-4.56451
			SIN_1011477:LPAAT4	7.3294	7.28293	5.10843	3.29215	7.39418	7.09405	3.10676	2.13079	7.40524	5.75672	3.07135	3.13073
			SIN_1008977:SAD	8.13864	8.78038	8.97505	4.95915	5.22698	9.34324	9.06019	8.36081	5.23247	9.01809	9.00365	2.33909
			SIN_1009785:FAD2	9.51917	10.2137	10.9299	9.2342	6.47522	10.4821	9.5566	8.77701	6.50106	10.2976	10.7156	1.32174
			SIN_1005003:FAD4L2	5.91039	4.21646	-3.20252	0	6.48946	-1.10459	0	0	6.52204	0	-2.75247	0
			SIN_1005540:Oleosin 1-like	8.72125	10.0719	10.7409	10.8111	5.58558	11.1462	10.5434	10.9427	5.65215	10.4209	11.0263	8.41824
			SIN_1018581:Oleosin 1-like	12.1428	12.5302	13.3825	13.8104	7.63986	13.9419	13.2641	13.482	7.68235	12.6918	13.6685	12.9187
			SIN_1007879: Oleosin 5-like	13.0924	14.0145	14.736	14.7964	0	14.9275	14.1074	14.5953	8.01956	14.3755	15.2382	13.1928
			SIN_1020336:Oleosin 18.2 kDa-like	9.51395	11.3417	12.6282	13.5649	5.20241	13.2688	12.8074	13.8375	5.26505	12.092	13.2819	13.307
